# Supplementary material for: Targeting Colorectal Cancer Cells with Niosomes Systems Loaded with Two Anticancer Drugs Models; Comparative In Vitro and Anticancer Studies
Source: Pharmaceuticals (Basel). 2022 Jun 30;15(7):816. doi: 10.3390/ph15070816 (PMC9323826; doi:10.3390/ph15070816)
Supplement: Supplementary file 1 [file pharmaceuticals-15-00816-s001.zip]

Archive with 1 entries (1 files):
- pharmaceuticals-1781793-supplementary.pdf
